# Supplementary material for: A second triclinic polymorph of (1-ammonio-1-phosphono­eth­yl)phospho­nate
Source: Acta Crystallogr Sect E Struct Rep Online. 2011 Jun 18;67(Pt 7):o1651–2. doi: 10.1107/S1600536811022239 (PMC3151912; doi:10.1107/S1600536811022239)
Supplement: Supplementary file 2 [file e-67-o1651-Isup2.hkl]

#
# h,k,l, Fc-squared, Fo-squared, sigma(Fo-squared) and status flag
#
data_I
_shelx_title ' 00 in P-1'
_shelx_refln_list_code          4
_shelx_F_calc_maximum       71.02
_exptl_crystal_F_000       212.00
_reflns_d_resolution_high  0.8109
 
loop_
 _symmetry_equiv_pos_as_xyz
 'x, y, z'
 '-x, -y, -z'
 
_cell_length_a     5.5674
_cell_length_b     5.9023
_cell_length_c    11.3851
_cell_angle_alpha  82.334
_cell_angle_beta   82.145
_cell_angle_gamma  78.148
 
_shelx_F_squared_multiplier     1.000
 
loop_
 _refln_index_h
 _refln_index_k
 _refln_index_l
 _refln_F_squared_calc
 _refln_F_squared_meas
 _refln_F_squared_sigma
 _refln_observed_status
   1   0   0     1268.74     1293.79     15.74 o
   2   0   0      166.28      147.24      4.04 o
   3   0   0       90.33       87.46      4.43 o
   4   0   0      291.03      269.58      8.39 o
   5   0   0      217.82      223.21     11.76 o
   6   0   0        0.12        8.67     15.92 o
  -6   1   0        5.21       12.61     14.95 o
  -5   1   0      105.39      124.64     12.86 o
  -4   1   0      174.29      202.44     12.21 o
  -3   1   0       65.72       61.34      4.71 o
  -2   1   0      133.70      105.65      5.86 o
  -1   1   0        2.94        5.71      3.18 o
   0   1   0     2060.28     2008.39     39.16 o
   1   1   0     3105.39     2956.33     40.26 o
   2   1   0      288.38      349.68      7.10 o
   3   1   0      880.46      927.14     15.39 o
   4   1   0       36.80       34.80      5.75 o
   5   1   0        3.50        0.04      5.75 o
   6   1   0       97.55      130.18     22.19 o
  -6   2   0       32.18       55.33     19.34 o
  -5   2   0       20.16       17.05      8.97 o
  -4   2   0       44.65       41.99      5.09 o
  -3   2   0       92.69       85.38      5.59 o
  -2   2   0      921.41      936.30     20.22 o
  -1   2   0       37.90       57.90     12.69 o
   0   2   0        0.66        1.00      2.53 o
   1   2   0      895.48      880.00     15.16 o
   2   2   0      247.48      258.68      8.21 o
   3   2   0      333.41      359.13      9.17 o
   4   2   0       11.08       23.95      4.78 o
   5   2   0      181.11      213.23     14.26 o
   6   2   0        3.21       -1.48     16.03 o
  -5   3   0      172.71      212.95     22.59 o
  -4   3   0      156.37      146.19     28.37 o
  -3   3   0       71.09       70.87      7.81 o
  -2   3   0      569.02      583.67     14.69 o
  -1   3   0      376.43      372.77      9.37 o
   0   3   0      168.05      157.53      6.57 o
   1   3   0       33.81       36.75      5.33 o
   2   3   0       28.76       30.33      5.20 o
   3   3   0      118.17      123.10      8.36 o
   4   3   0        2.50        8.17      4.76 o
   5   3   0       77.18      120.67     13.10 o
   6   3   0       92.89      117.57     25.04 o
  -4   4   0      234.03      234.38     13.63 o
  -3   4   0       11.79        2.17     14.31 o
  -2   4   0        7.68       -7.41     21.41 o
  -1   4   0       62.11       78.28      6.21 o
   0   4   0       86.54       90.70     10.74 o
   1   4   0        1.48        0.66      4.91 o
   2   4   0       65.22       60.07      7.17 o
   3   4   0     1048.12      969.80     23.16 o
   4   4   0      241.12      196.37     15.63 o
   5   4   0       11.85       10.46     10.49 o
   6   4   0        0.17      -17.06     17.06 o
  -3   5   0        4.10       41.81     17.18 o
  -2   5   0        0.86       -4.78     13.60 o
  -1   5   0       31.93       41.57     17.22 o
   0   5   0      136.53      159.47     17.90 o
   1   5   0       13.08       22.64      7.12 o
   2   5   0       12.18       29.25      7.80 o
   3   5   0      194.41      232.26     17.29 o
   4   5   0      160.94      154.92     16.69 o
   5   5   0       10.88       33.31     13.13 o
  -2   6   0        4.66        3.58     16.51 o
  -1   6   0        3.34       -6.09     30.38 o
   0   6   0       52.80       64.04     20.88 o
   1   6   0      552.46      536.08     26.53 o
   2   6   0       35.16       70.63     10.68 o
   3   6   0        0.63       -5.75     12.17 o
   4   6   0        2.37       -8.85     12.80 o
   0   7   0       52.38       29.32     25.27 o
   1   7   0      225.04      207.24     36.11 o
   2   7   0      277.45      254.84     23.35 o
  -2  -7   1       52.33       16.26     26.81 o
  -1  -7   1        5.76      -24.19     24.19 o
   0  -7   1        0.58      -21.39     21.39 o
  -4  -6   1        0.51        2.04     12.75 o
  -3  -6   1       72.32       32.83     21.13 o
  -2  -6   1        1.08        5.78     20.02 o
  -1  -6   1       24.04       33.57     13.49 o
   0  -6   1       53.93       42.00     19.59 o
   1  -6   1       60.28       60.21     20.82 o
   2  -6   1       57.00       43.18     22.65 o
  -5  -5   1      107.17       96.83     26.18 o
  -4  -5   1       14.93        8.19     14.92 o
  -3  -5   1      481.95      455.60     22.77 o
  -2  -5   1      659.42      669.37     18.87 o
  -1  -5   1      196.46      194.08     10.43 o
   0  -5   1       20.68       29.00      6.91 o
   1  -5   1       97.72       88.87     19.54 o
   2  -5   1      253.81      236.64     15.34 o
   3  -5   1      329.53      306.74     23.16 o
  -6  -4   1        4.96       -0.06     20.65 o
  -5  -4   1        1.67       -0.47      7.91 o
  -4  -4   1        8.81       -5.49      8.81 o
  -3  -4   1        0.02       -5.95      5.95 o
  -2  -4   1      298.73      275.51     11.27 o
  -1  -4   1       57.19       68.02      6.78 o
   0  -4   1        2.65       -4.10      8.90 o
   1  -4   1       26.07       24.01      5.57 o
   2  -4   1        0.03       -6.08     13.79 o
   3  -4   1      198.11      192.18     13.12 o
   4  -4   1       49.13       60.53      9.92 o
  -6  -3   1        0.60        0.74     19.05 o
  -5  -3   1       77.10       77.10     11.36 o
  -4  -3   1      285.09      295.19     10.93 o
  -3  -3   1       64.92       61.09      6.48 o
  -2  -3   1       17.01       18.29      4.65 o
  -1  -3   1      124.93      124.47      6.67 o
   0  -3   1       26.49       24.49      8.86 o
   1  -3   1      366.34      368.17     12.28 o
   2  -3   1       58.28       84.25     18.10 o
   3  -3   1       34.25       34.48      8.35 o
   4  -3   1       51.36       39.88     14.51 o
   5  -3   1        8.38       19.63     13.06 o
  -6  -2   1       15.12       12.32     17.57 o
  -5  -2   1      199.64      187.51     22.13 o
  -4  -2   1      301.34      289.45      9.28 o
  -3  -2   1      798.32      765.79     17.38 o
  -2  -2   1     1529.65     1484.06     29.27 o
  -1  -2   1        1.06       -1.88      4.90 o
   0  -2   1      540.92      561.05      9.61 o
   1  -2   1        2.43        9.81      4.84 o
   2  -2   1      111.09      111.15     16.06 o
   3  -2   1      286.12      284.60     10.02 o
   4  -2   1      261.23      261.37     15.15 o
   5  -2   1        0.28       -2.81      6.99 o
   6  -2   1       53.71       77.81     19.74 o
  -6  -1   1      202.03      198.29     24.24 o
  -5  -1   1       26.62       32.97     12.44 o
  -4  -1   1       28.61       33.54      5.56 o
  -3  -1   1       61.25       77.85      4.23 o
  -2  -1   1     1843.91     1660.96     24.14 o
  -1  -1   1     1387.10     1261.91     20.09 o
   0  -1   1     1547.29     1691.08     27.53 o
   1  -1   1      442.09      488.44     13.56 o
   2  -1   1      624.50      649.32     10.01 o
   3  -1   1       96.20       88.48      4.86 o
   4  -1   1      128.37      148.43      9.19 o
   5  -1   1      293.72      304.90     10.98 o
   6  -1   1       93.12      106.44     20.02 o
  -6   0   1       29.00       51.34     18.60 o
  -5   0   1      341.05      306.91     14.02 o
  -4   0   1      172.14      188.85      8.23 o
  -3   0   1       93.51      106.30      4.51 o
  -2   0   1      133.81      142.76      4.64 o
  -1   0   1      649.95      622.58     10.63 o
   0   0   1      244.65      245.54      8.32 o
   1   0   1     2813.51     2802.76     35.39 o
   2   0   1        0.17       -1.49      1.78 o
   3   0   1       12.11       22.50      3.59 o
   4   0   1      368.55      348.77     10.96 o
   5   0   1        4.42       14.57      5.09 o
   6   0   1      176.94      212.95     22.42 o
  -6   1   1        3.10       14.95     16.03 o
  -5   1   1       60.66       70.35     12.18 o
  -4   1   1     1134.02     1117.15     23.02 o
  -3   1   1       67.21       59.45      4.69 o
  -2   1   1     1401.38     1448.38     23.57 o
  -1   1   1     3913.05     4145.73     48.67 o
   0   1   1        5.17        7.58      1.60 o
   1   1   1       10.22       12.04      3.51 o
   2   1   1      610.97      571.45      9.24 o
   3   1   1      327.28      321.42      9.49 o
   4   1   1      376.83      363.52     11.54 o
   5   1   1        0.00       11.51      6.11 o
   6   1   1        3.43       26.70     15.97 o
  -6   2   1        0.85       61.44     19.45 o
  -5   2   1       11.52       16.49     13.69 o
  -4   2   1        3.47        2.44      4.33 o
  -3   2   1        7.96       -4.88      4.88 o
  -2   2   1      555.62      587.59     14.69 o
  -1   2   1     5044.53     5523.68     78.79 o
   0   2   1      956.68     1008.15     17.35 o
   1   2   1       64.20       81.86     11.05 o
   2   2   1        0.23        1.31      5.94 o
   3   2   1      762.08      750.35     15.00 o
   4   2   1      957.19      891.27     32.87 o
   5   2   1      344.34      355.52     14.77 o
   6   2   1       53.72       72.62     19.74 o
  -5   3   1       11.66       42.84     15.80 o
  -4   3   1       16.57       19.54     13.18 o
  -3   3   1      245.24      272.87     14.46 o
  -2   3   1       36.53       25.86      5.57 o
  -1   3   1       11.62       13.66      4.97 o
   0   3   1        0.04       -2.67      3.68 o
   1   3   1       73.56       91.26     10.99 o
   2   3   1        0.42       -4.05      4.05 o
   3   3   1       31.20       39.08      6.44 o
   4   3   1        9.90       -4.03      6.05 o
   5   3   1       45.09       43.76     10.66 o
   6   3   1        4.29       28.29     19.57 o
  -4   4   1       47.66       37.77      8.52 o
  -3   4   1      130.96      145.21     13.53 o
  -2   4   1      235.89      222.73     10.30 o
  -1   4   1      101.99      108.53      9.34 o
   0   4   1      174.42      178.82      8.29 o
   1   4   1        3.03       -1.62      5.37 o
   2   4   1        7.39        7.25      5.96 o
   3   4   1       95.90      155.74     10.13 o
   4   4   1      154.45      179.09     27.55 o
   5   4   1      100.70      134.74     26.61 o
   6   4   1        0.33       -6.85     17.74 o
  -3   5   1      166.85      168.94     30.12 o
  -2   5   1       80.62       87.78     12.73 o
  -1   5   1      619.42      581.52     31.09 o
   0   5   1      244.96      245.62     10.40 o
   1   5   1       18.27        8.73      7.56 o
   2   5   1        9.22       -3.82      6.97 o
   3   5   1       18.07       37.98     11.98 o
   4   5   1        4.20        3.94     13.61 o
   5   5   1       65.28       89.81     17.48 o
  -2   6   1        0.58        8.98     17.54 o
  -1   6   1        2.53       -9.90     16.26 o
   0   6   1       81.11       61.18     14.19 o
   1   6   1        0.34       38.84     12.89 o
   2   6   1      436.38      439.96     24.33 o
   3   6   1       66.49       67.51     16.04 o
   4   6   1        4.09       -5.94     22.39 o
   0   7   1       74.19       60.92     27.95 o
   1   7   1        0.25       15.11     15.80 o
   2   7   1       68.96       82.99     17.98 o
   3   7   1       70.86       61.47     18.57 o
  -1  -7   2       99.56       77.92     29.15 o
  -4  -6   2       98.85       95.24     16.36 o
  -3  -6   2       28.24       27.09     14.28 o
  -2  -6   2        0.25      -16.83     18.77 o
  -1  -6   2        6.87       -0.97     19.28 o
   0  -6   2        8.77      -17.80     17.80 o
   1  -6   2       54.44       35.10     50.11 o
   2  -6   2        2.64      -12.38     17.17 o
  -5  -5   2        0.00       -7.30     18.48 o
  -4  -5   2       35.34       33.99     17.97 o
  -3  -5   2      180.03      194.99     16.97 o
  -2  -5   2        0.15        5.41      9.20 o
  -1  -5   2       12.61       15.19     14.71 o
   0  -5   2       46.15       35.93     21.82 o
   1  -5   2       76.62       76.65     19.77 o
   2  -5   2       25.00       30.84     17.44 o
   3  -5   2        6.04        7.05     10.30 o
  -5  -4   2       57.99       68.45     21.68 o
  -4  -4   2      171.06      150.41     28.12 o
  -3  -4   2        0.10       -5.65      5.65 o
  -2  -4   2        2.60        0.63      5.59 o
  -1  -4   2       53.32       61.27      6.80 o
   0  -4   2      109.15      129.35     20.08 o
   1  -4   2      806.49      841.13     35.15 o
   2  -4   2      211.67      208.84     21.80 o
   3  -4   2       22.75       31.33      9.70 o
   4  -4   2      178.42      179.65     14.09 o
  -6  -3   2       41.18       38.50     21.11 o
  -5  -3   2       21.52       18.25     17.17 o
  -4  -3   2       66.29       36.64      8.71 o
  -3  -3   2      382.28      357.57     12.09 o
  -2  -3   2      108.77      114.61      7.32 o
  -1  -3   2      178.12      157.47      7.33 o
   0  -3   2       87.46       89.91     28.08 o
   1  -3   2      484.80      488.46     17.90 o
   2  -3   2     2744.11     2809.40     71.48 o
   3  -3   2       26.85       28.22      6.83 o
   4  -3   2        8.77        3.60      7.04 o
   5  -3   2        4.18        9.49      7.99 o
  -6  -2   2        6.53        2.51     18.20 o
  -5  -2   2        4.09        0.06     15.63 o
  -4  -2   2       29.16       26.73      4.61 o
  -3  -2   2      344.29      361.74     11.04 o
  -2  -2   2       55.21       60.92      6.12 o
  -1  -2   2      187.77      212.09      7.21 o
   0  -2   2        8.61       -0.30      3.60 o
   1  -2   2       49.41       77.76     18.86 o
   2  -2   2       82.48       87.15      7.50 o
   3  -2   2      236.35      231.39     12.17 o
   4  -2   2       46.03       41.45      7.60 o
   5  -2   2       69.61       51.05      8.57 o
  -6  -1   2        1.20      -13.06     15.52 o
  -5  -1   2      107.95       96.92     18.77 o
  -4  -1   2      479.28      458.85     13.50 o
  -3  -1   2        9.55       -0.35      2.52 o
  -2  -1   2       22.72       32.40      3.02 o
  -1  -1   2      388.91      338.55      7.40 o
   0  -1   2     2515.46     2377.14     48.88 o
   1  -1   2       26.01       53.93      8.93 o
   2  -1   2      111.07      125.92      4.23 o
   3  -1   2      108.85      113.44      5.26 o
   4  -1   2      187.78      191.30      7.49 o
   5  -1   2       26.77       39.26      9.18 o
   6  -1   2        0.97       23.45     14.20 o
  -6   0   2       18.46       33.09     17.40 o
  -5   0   2        7.39        4.36      7.41 o
  -4   0   2     1054.27     1001.55     21.18 o
  -3   0   2     1525.91     1591.77     30.47 o
  -2   0   2     1109.74     1141.92     23.91 o
  -1   0   2        3.26        0.35      2.33 o
   0   0   2     1884.54     1777.87     49.63 o
   1   0   2      872.88      865.47     11.96 o
   2   0   2      990.81     1015.59     14.35 o
   3   0   2        1.45       -1.21      2.45 o
   4   0   2      233.25      250.45      8.31 o
   5   0   2       80.83       61.20     11.05 o
   6   0   2        4.92       39.13     15.80 o
  -6   1   2       59.15       75.81     20.99 o
  -5   1   2        1.23       22.51     10.16 o
  -4   1   2       54.09       56.24      5.03 o
  -3   1   2      566.98      568.21     10.45 o
  -2   1   2      669.75      632.44     10.94 o
  -1   1   2     1355.81     1439.51     19.35 o
   0   1   2      550.09      610.88     11.83 o
   1   1   2      888.19      735.13     10.95 o
   2   1   2     1768.83     1652.04     23.18 o
   3   1   2       27.80       29.64      3.39 o
   4   1   2      200.65      218.82      9.91 o
   5   1   2     1222.52     1097.02     36.13 o
   6   1   2       47.06       48.37     17.51 o
  -5   2   2       83.40      112.04     20.54 o
  -4   2   2       51.47       50.84      5.43 o
  -3   2   2      273.81      269.17      9.14 o
  -2   2   2      195.77      216.34      7.45 o
  -1   2   2       55.18       75.42      4.63 o
   0   2   2      143.00      143.52      5.38 o
   1   2   2       97.94       77.91      9.90 o
   2   2   2       33.23       19.52      3.11 o
   3   2   2       73.91      104.48      5.91 o
   4   2   2        0.01       70.02     11.56 o
   5   2   2      472.30      497.73     17.76 o
   6   2   2      190.23      208.73     23.16 o
  -5   3   2      263.62      290.46     25.88 o
  -4   3   2       82.69       96.83     11.74 o
  -3   3   2        2.27       -2.88      5.61 o
  -2   3   2      305.39      337.41     12.33 o
  -1   3   2        6.91        0.58      3.21 o
   0   3   2      148.54      124.12     11.59 o
   1   3   2       61.80       78.00      5.88 o
   2   3   2      215.22      208.32      8.84 o
   3   3   2     2243.84     2196.60     36.82 o
   4   3   2       63.98       86.38      8.55 o
   5   3   2       60.27       69.48     12.22 o
   6   3   2       63.92       20.46     11.24 o
  -4   4   2        0.02      -10.07     23.17 o
  -3   4   2       65.45       53.33     11.04 o
  -2   4   2        0.03       -8.55      8.73 o
  -1   4   2      315.46      324.79     10.26 o
   0   4   2       53.67       63.44      8.77 o
   1   4   2       70.57       74.39     10.57 o
   2   4   2      155.24      156.84      9.53 o
   3   4   2      640.44      606.04     17.64 o
   4   4   2      579.85      582.96     24.99 o
   5   4   2        3.40       14.12     11.86 o
   6   4   2       27.88       10.22     16.06 o
  -3   5   2       65.64       69.19     13.43 o
  -2   5   2        0.05      -12.94     12.94 o
  -1   5   2       53.21       45.42     11.78 o
   0   5   2      105.18      123.32      9.07 o
   1   5   2      201.87      217.44     10.63 o
   2   5   2        0.04       -6.67      6.67 o
   3   5   2       18.32       -3.20     11.61 o
   4   5   2       21.32       25.00     12.64 o
   5   5   2       16.60       25.11     13.93 o
  -2   6   2      111.80      114.21     22.93 o
  -1   6   2        8.92      -10.25     10.25 o
   0   6   2        3.47        7.61     11.52 o
   1   6   2      259.56      245.07     11.99 o
   2   6   2      106.78      143.39     26.91 o
   3   6   2        0.46        5.40     13.53 o
   4   6   2       42.39       40.00     15.09 o
   0   7   2        6.02       23.25     15.64 o
   1   7   2        5.83       -4.81     16.60 o
   2   7   2       42.78       16.66     16.19 o
   3   7   2       29.39       35.91     17.50 o
  -4  -6   3       19.01       -9.30     21.28 o
  -3  -6   3       60.82       61.84     24.87 o
  -2  -6   3      141.32      148.71     27.89 o
  -1  -6   3      103.12       63.21     24.02 o
   0  -6   3       15.62       -9.07     19.51 o
   1  -6   3       53.12       16.83     21.62 o
   2  -6   3       45.59       24.87     21.68 o
  -5  -5   3       41.43       36.96     21.96 o
  -4  -5   3       10.90        2.85     18.11 o
  -3  -5   3       40.35       30.57     11.98 o
  -2  -5   3       76.39      101.27     17.43 o
  -1  -5   3      386.97      413.76     24.29 o
   0  -5   3      305.74      256.59     25.33 o
   1  -5   3        0.28       -6.25     47.89 o
   2  -5   3       12.29       -5.66      9.92 o
   3  -5   3        3.14       14.15     14.43 o
  -5  -4   3       54.68       54.53     21.56 o
  -4  -4   3      110.46       76.55     19.79 o
  -3  -4   3       32.65       34.94      7.12 o
  -2  -4   3       11.87       21.65      9.89 o
  -1  -4   3        0.01       -3.66      5.74 o
   0  -4   3      708.72      744.22     24.74 o
   1  -4   3      106.81      145.50     45.64 o
   2  -4   3      269.43      257.71     16.14 o
   3  -4   3       49.06       39.62      8.62 o
   4  -4   3        5.62        0.31     12.16 o
  -6  -3   3        5.36        9.70     21.33 o
  -5  -3   3        1.95      -13.58     14.83 o
  -4  -3   3      152.41      173.72     13.50 o
  -3  -3   3      283.61      302.74     24.63 o
  -2  -3   3       91.66       95.07      7.57 o
  -1  -3   3       11.54       15.27      5.33 o
   0  -3   3       16.71       15.36      6.23 o
   1  -3   3      227.02      243.75     14.95 o
   2  -3   3       32.46       45.49      7.87 o
   3  -3   3      602.33      588.11     17.25 o
   4  -3   3       20.92       14.09      7.18 o
   5  -3   3        2.13       -1.41     10.52 o
  -6  -2   3      132.77      137.19     25.90 o
  -5  -2   3        6.60       12.78     15.97 o
  -4  -2   3        0.40       -3.71      3.71 o
  -3  -2   3      124.99      126.42      7.46 o
  -2  -2   3     1465.06     1476.30     33.12 o
  -1  -2   3       19.83       13.45      4.23 o
   0  -2   3     1094.30     1161.37     20.70 o
   1  -2   3     1174.13     1193.47     23.54 o
   2  -2   3      175.91      174.60      6.97 o
   3  -2   3      267.48      245.20     10.24 o
   4  -2   3      441.21      422.58     14.52 o
   5  -2   3      122.60      135.90     10.86 o
  -6  -1   3        0.24       -9.36     16.43 o
  -5  -1   3       48.10       45.98     16.77 o
  -4  -1   3        0.87        4.65      5.33 o
  -3  -1   3       17.30       13.83      4.15 o
  -2  -1   3      122.15      120.97      5.64 o
  -1  -1   3       27.24       17.32      2.87 o
   0  -1   3      296.06      321.87      8.80 o
   1  -1   3     2495.24     2525.76     42.52 o
   2  -1   3      155.85      131.87      4.23 o
   3  -1   3      100.71      105.85      4.85 o
   4  -1   3        0.63       -2.45      4.10 o
   5  -1   3       69.86       78.87      9.06 o
  -6   0   3       39.13       57.04     19.91 o
  -5   0   3       11.65        8.50     15.63 o
  -4   0   3      804.23      753.15     22.21 o
  -3   0   3        2.76       -0.82      3.94 o
  -2   0   3        8.04       12.93      3.33 o
  -1   0   3     1267.88     1153.02     19.01 o
   0   0   3        0.59       -1.99      1.99 o
   1   0   3      178.32      166.46      5.11 o
   2   0   3       19.43       37.12      2.69 o
   3   0   3        7.40       -0.26      2.42 o
   4   0   3       21.75       19.36      5.01 o
   5   0   3      106.93      129.39      8.24 o
   6   0   3       63.61       48.94     15.92 o
  -6   1   3        0.06       29.32     18.14 o
  -5   1   3      229.01      221.21     15.46 o
  -4   1   3       16.47       15.15      6.87 o
  -3   1   3       96.86       80.91      5.99 o
  -2   1   3      476.03      496.88      9.14 o
  -1   1   3     1940.65     1848.30     22.90 o
   0   1   3     3046.18     3221.17     35.58 o
   1   1   3     2187.70     2207.38     27.81 o
   2   1   3      159.04      154.28      4.37 o
   3   1   3      479.90      476.28      9.43 o
   4   1   3      200.98      191.99      7.63 o
   5   1   3      111.42      196.38     11.26 o
   6   1   3      217.66      209.51     24.07 o
  -5   2   3      119.94      100.63     21.96 o
  -4   2   3      338.44      353.48     17.51 o
  -3   2   3      510.08      448.34     12.39 o
  -2   2   3      110.00      109.84      5.57 o
  -1   2   3      748.10      840.00     13.63 o
   0   2   3      466.38      470.23      9.41 o
   1   2   3     4803.19     4844.33     67.29 o
   2   2   3      366.79      386.13      8.04 o
   3   2   3      399.71      384.21     11.30 o
   4   2   3       40.30       45.30      6.97 o
   5   2   3       21.29       40.92      8.44 o
   6   2   3        2.87       15.63     19.65 o
  -5   3   3        5.88       32.77     28.95 o
  -4   3   3        4.58       15.40     17.08 o
  -3   3   3       84.21       99.83      7.38 o
  -2   3   3        1.60       -3.05      4.99 o
  -1   3   3      199.00      206.84      7.03 o
   0   3   3       22.18       27.55      6.00 o
   1   3   3      143.64      139.45      7.41 o
   2   3   3      105.22      119.33      7.63 o
   3   3   3      258.89      383.12     13.03 o
   4   3   3     1717.13     1671.41     45.75 o
   5   3   3       37.66       40.12     11.98 o
   6   3   3        0.53       -4.45     16.49 o
  -4   4   3        0.68        1.36     49.31 o
  -3   4   3        2.46       -8.34      8.34 o
  -2   4   3       16.45        5.64      7.72 o
  -1   4   3      459.87      456.16     11.28 o
   0   4   3        0.31       -3.49      4.91 o
   1   4   3        8.50       11.51      6.80 o
   2   4   3      246.29      245.23     10.65 o
   3   4   3       10.88       34.97      7.65 o
   4   4   3      271.34      341.75     26.53 o
   5   4   3      137.30      164.92     31.69 o
   6   4   3        0.48       -8.61     12.31 o
  -3   5   3       11.01        1.64     10.59 o
  -2   5   3        2.13       -8.78      8.78 o
  -1   5   3      115.23      120.34      8.05 o
   0   5   3      117.39      110.85      9.08 o
   1   5   3       47.32       44.24      8.02 o
   2   5   3      669.80      647.45     18.08 o
   3   5   3      278.20      261.42     18.27 o
   4   5   3       59.40       47.69     13.58 o
   5   5   3        6.90       -2.66     13.15 o
  -2   6   3       31.48       36.41     19.65 o
  -1   6   3       66.76       56.10     14.54 o
   0   6   3       62.49       63.81     13.99 o
   1   6   3       16.72       28.84      8.42 o
   2   6   3      117.05      144.62     25.28 o
   3   6   3      112.74      118.46     17.57 o
   4   6   3       98.95       92.91     17.29 o
   0   7   3      133.07      113.65     18.36 o
   1   7   3       24.68       12.75     15.02 o
   2   7   3        5.92       -0.64     14.88 o
   3   7   3       14.58        6.48     15.41 o
  -3  -6   4        9.51       -0.23     22.65 o
  -2  -6   4        0.22      -17.63     17.63 o
  -1  -6   4       11.21       16.03     21.33 o
   0  -6   4        9.67      -17.51     17.51 o
   1  -6   4        3.98      -18.71     18.71 o
  -4  -5   4        1.30      -16.71     16.71 o
  -3  -5   4       13.96       -1.94     17.40 o
  -2  -5   4        2.33      -10.73     10.73 o
  -1  -5   4       72.67       66.44     17.57 o
   0  -5   4       98.47      120.02     22.36 o
   1  -5   4       37.93       31.83     18.82 o
   2  -5   4       17.01        3.65     16.66 o
   3  -5   4        4.99       -0.99     11.52 o
  -5  -4   4       46.88       29.55     20.48 o
  -4  -4   4        5.07      -12.26     15.69 o
  -3  -4   4      215.80      172.56     21.68 o
  -2  -4   4      679.09      709.37     21.79 o
  -1  -4   4       29.88       39.29     10.43 o
   0  -4   4       80.21       84.36      7.39 o
   1  -4   4      522.18      577.23     33.43 o
   2  -4   4      527.71      520.13     31.20 o
   3  -4   4       21.86       21.92     10.68 o
   4  -4   4        3.58       -6.10     17.34 o
  -5  -3   4        0.54      -11.41     15.80 o
  -4  -3   4       14.88       19.22     16.26 o
  -3  -3   4        0.88        1.25      6.54 o
  -2  -3   4     1131.64     1177.19     29.20 o
  -1  -3   4      897.84      952.50     23.88 o
   0  -3   4       41.26       36.78      5.38 o
   1  -3   4       36.74       39.60     14.21 o
   2  -3   4      181.11      184.48     17.51 o
   3  -3   4       72.58       68.15      9.61 o
   4  -3   4       11.74       17.64      7.11 o
   5  -3   4       36.37       41.07     20.71 o
  -6  -2   4        0.02        5.13     19.51 o
  -5  -2   4       69.85       84.94     20.99 o
  -4  -2   4        2.62       -5.59     13.41 o
  -3  -2   4       33.78       20.21      9.07 o
  -2  -2   4       17.91       13.66      5.52 o
  -1  -2   4      941.61      987.35     23.40 o
   0  -2   4      146.28      133.35      5.62 o
   1  -2   4     1194.68     1297.31     22.22 o
   2  -2   4      196.92      201.35      7.39 o
   3  -2   4       23.22       25.03      6.18 o
   4  -2   4      135.81      143.27      9.95 o
   5  -2   4        1.07       -7.50     10.18 o
  -6  -1   4       26.55       42.73     20.31 o
  -5  -1   4       11.67        0.63     14.55 o
  -4  -1   4      698.67      707.01     21.90 o
  -3  -1   4      433.21      439.01     15.43 o
  -2  -1   4      714.94      743.22     16.15 o
  -1  -1   4       14.18        0.98      3.16 o
   0  -1   4      384.57      386.42     11.61 o
   1  -1   4      298.25      338.48      6.77 o
   2  -1   4      118.16      141.52      4.31 o
   3  -1   4       26.25       30.64      3.71 o
   4  -1   4       44.64       47.71      5.22 o
   5  -1   4        0.28       -4.48      6.65 o
   6  -1   4        3.78       21.26     12.18 o
  -6   0   4       92.40       81.74     22.70 o
  -5   0   4        4.54        3.54     14.72 o
  -4   0   4      162.98      153.83     10.80 o
  -3   0   4      914.90      908.16     20.29 o
  -2   0   4      252.22      222.60      7.38 o
  -1   0   4       68.96       78.75      4.21 o
   0   0   4     1324.17     1346.72     19.08 o
   1   0   4      292.75      299.29      7.44 o
   2   0   4        0.01       -0.50      2.06 o
   3   0   4       58.70       72.74      5.45 o
   4   0   4      155.66      159.92      7.75 o
   5   0   4      865.43      879.43     20.58 o
   6   0   4       15.95       31.37     16.77 o
  -5   1   4      140.88      130.80     23.67 o
  -4   1   4        2.36        4.11      6.34 o
  -3   1   4       64.27       69.10      7.82 o
  -2   1   4       10.31        6.32      3.63 o
  -1   1   4      247.29      288.65      6.38 o
   0   1   4      318.89      339.14      6.16 o
   1   1   4     1561.23     1511.77     21.80 o
   2   1   4      102.47      101.17      3.82 o
   3   1   4        2.81       -3.08      3.08 o
   4   1   4       21.06       11.64      6.58 o
   5   1   4       95.50      106.41      7.69 o
   6   1   4      207.24      239.81     25.84 o
  -5   2   4      143.01      172.56     26.01 o
  -4   2   4      168.58      179.96     16.17 o
  -3   2   4       35.70       32.75      6.08 o
  -2   2   4      529.76      538.03     10.49 o
  -1   2   4      156.98      146.03     10.46 o
   0   2   4       56.44       68.80      8.61 o
   1   2   4      256.59      299.49      7.02 o
   2   2   4     1263.41     1245.98     25.83 o
   3   2   4      508.55      486.41     15.67 o
   4   2   4      138.80      149.40     11.54 o
   5   2   4       78.88       74.16      9.90 o
   6   2   4        1.34       -5.02     11.12 o
  -5   3   4        0.18       26.92     17.51 o
  -4   3   4        6.08       14.78     14.09 o
  -3   3   4        0.21       -5.78      5.78 o
  -2   3   4      117.17      114.74      6.42 o
  -1   3   4     1415.36     1461.69     23.78 o
   0   3   4      659.12      702.95     16.01 o
   1   3   4      193.52      190.94      8.02 o
   2   3   4      122.57      135.85     13.61 o
   3   3   4     1315.80     1268.18     27.23 o
   4   3   4      209.98      295.77     17.00 o
   5   3   4        5.72       -2.62     10.55 o
   6   3   4       15.86       14.69     12.59 o
  -4   4   4      102.66       70.52     18.71 o
  -3   4   4       18.27        8.72     14.09 o
  -2   4   4       12.75        2.60      9.37 o
  -1   4   4      130.16      130.63      7.43 o
   0   4   4     1067.42     1110.34     23.46 o
   1   4   4      259.83      260.57     10.27 o
   2   4   4       75.35       76.01      8.28 o
   3   4   4       49.28       47.53      8.49 o
   4   4   4       19.32       25.64     11.58 o
   5   4   4       20.41        7.15     11.96 o
   6   4   4        9.97       10.25     13.36 o
  -3   5   4       87.96       81.63     16.00 o
  -2   5   4       19.55       13.25     12.35 o
  -1   5   4        8.58        1.01      7.10 o
   0   5   4        1.17       -5.79      5.79 o
   1   5   4        6.49       -6.72      6.72 o
   2   5   4       97.90      102.39     10.02 o
   3   5   4      317.08      321.68     20.13 o
   4   5   4       92.70       97.32     15.74 o
   5   5   4        9.01        8.36     14.14 o
  -2   6   4      284.35      267.82     20.34 o
  -1   6   4       81.33       62.89     13.10 o
   0   6   4        9.56        2.25     11.07 o
   1   6   4       72.17       73.83     13.09 o
   2   6   4       14.47       10.03     12.50 o
   3   6   4        0.01        4.33     21.28 o
   4   6   4        1.51        5.47     14.92 o
   0   7   4        0.32       -9.33     13.36 o
   1   7   4       13.55      -10.01     13.77 o
   2   7   4       88.85      103.45     19.08 o
  -2  -6   5       61.63       71.36     26.92 o
  -1  -6   5       38.42        3.94     22.48 o
   0  -6   5       18.65      -13.12     20.31 o
   1  -6   5        0.54      -15.63     20.36 o
  -4  -5   5      113.36      100.51     24.24 o
  -3  -5   5        0.17       -9.36     17.23 o
  -2  -5   5        5.62       14.23     11.15 o
  -1  -5   5       16.08        7.02     16.66 o
   0  -5   5      117.58      129.21     24.81 o
   1  -5   5        1.17      -15.00     15.00 o
   2  -5   5       67.83       80.83     20.94 o
   3  -5   5       83.94       83.97     23.79 o
  -5  -4   5       12.23      -16.43     18.71 o
  -4  -4   5       11.80        6.16     17.91 o
  -3  -4   5       99.95      117.45     21.68 o
  -2  -4   5        2.75        4.97      7.12 o
  -1  -4   5       95.65       99.98      9.07 o
   0  -4   5        9.73       10.44      6.44 o
   1  -4   5       12.85       -1.94     14.55 o
   2  -4   5        0.02       -7.82     12.49 o
   3  -4   5       87.69       82.12     14.47 o
   4  -4   5       16.83       39.65     20.71 o
  -5  -3   5        3.40       -9.07     17.40 o
  -4  -3   5       35.92       20.08     16.83 o
  -3  -3   5        2.80       -2.79      8.36 o
  -2  -3   5      643.16      658.99     20.25 o
  -1  -3   5      188.88      205.59     11.83 o
   0  -3   5      268.08      285.04     10.65 o
   1  -3   5      290.43      302.77      9.54 o
   2  -3   5        0.40        0.07      7.73 o
   3  -3   5        0.13       -3.85      6.46 o
   4  -3   5       65.26       73.99     12.64 o
   5  -3   5       87.94      111.86     23.90 o
  -5  -2   5       15.28       20.02     17.51 o
  -4  -2   5       48.05       37.59     16.77 o
  -3  -2   5      589.73      566.03     19.01 o
  -2  -2   5       22.14       14.00      6.26 o
  -1  -2   5        0.01       -4.65      4.65 o
   0  -2   5      981.56     1125.56     25.40 o
   1  -2   5     1043.67     1047.89     19.44 o
   2  -2   5      643.14      619.97     12.05 o
   3  -2   5      180.67      180.37      9.40 o
   4  -2   5        0.01       -0.38     12.06 o
   5  -2   5      208.85      196.38     16.52 o
  -6  -1   5        7.18       43.24     21.85 o
  -5  -1   5       33.86       11.18     16.54 o
  -4  -1   5        2.74       -3.76     11.52 o
  -3  -1   5      506.73      486.53     16.81 o
  -2  -1   5      335.94      319.47      8.21 o
  -1  -1   5      179.09      180.54      7.09 o
   0  -1   5      852.72      879.74     15.70 o
   1  -1   5      258.52      265.08      6.33 o
   2  -1   5       13.25        8.87      2.56 o
   3  -1   5      570.22      552.71     10.45 o
   4  -1   5        0.39       -4.09      4.09 o
   5  -1   5      148.18      162.33     15.04 o
   6  -1   5        3.35       13.24     16.74 o
  -5   0   5      120.74      123.04     23.27 o
  -4   0   5        0.01       -8.40     14.77 o
  -3   0   5      178.81      167.78      8.08 o
  -2   0   5        3.08       -2.85      2.85 o
  -1   0   5        0.73       -2.79      2.79 o
   0   0   5      172.04      196.88      5.59 o
   1   0   5      241.73      240.57      5.69 o
   2   0   5        0.77       -1.67      3.17 o
   3   0   5       37.15       35.79      2.98 o
   4   0   5       26.04       25.07      5.35 o
   5   0   5       59.76       64.50     22.84 o
   6   0   5      426.11      447.45     27.70 o
  -5   1   5      172.81      151.80     25.56 o
  -4   1   5      512.07      511.25     19.70 o
  -3   1   5      824.07      729.71     32.12 o
  -2   1   5       10.61       15.31      2.87 o
  -1   1   5        0.34       -2.26      2.26 o
   0   1   5        9.15       13.45      4.06 o
   1   1   5     2976.83     2903.36     54.06 o
   2   1   5       41.82       43.29      4.34 o
   3   1   5        0.04       -2.93      3.73 o
   4   1   5      206.07      207.42      9.53 o
   5   1   5        0.04       -5.62      5.62 o
   6   1   5       96.95      116.20     22.13 o
  -5   2   5       59.33       70.34     20.19 o
  -4   2   5       37.87       67.65     15.43 o
  -3   2   5      364.72      343.62     15.98 o
  -2   2   5      130.90      126.42      5.17 o
  -1   2   5      104.66      114.57      7.51 o
   0   2   5      420.49      430.91      8.46 o
   1   2   5      377.12      344.81      7.54 o
   2   2   5      475.20      478.12      9.49 o
   3   2   5       88.48       98.37     10.08 o
   4   2   5     1055.40      973.25     22.76 o
   5   2   5      241.25      221.37     18.37 o
   6   2   5       38.56       31.55     18.14 o
  -4   3   5       17.69       25.76     16.15 o
  -3   3   5       41.16       28.77      9.52 o
  -2   3   5        1.02       -4.90      4.90 o
  -1   3   5      210.93      214.88     11.34 o
   0   3   5      752.43      775.56     15.65 o
   1   3   5      399.40      392.78     11.47 o
   2   3   5      101.25      103.17     12.63 o
   3   3   5       88.22       89.02     12.20 o
   4   3   5      145.96      128.50     21.55 o
   5   3   5      181.70      196.75     25.78 o
   6   3   5      106.24      125.38     24.76 o
  -4   4   5        3.83       28.81     18.03 o
  -3   4   5        4.16        1.11     25.10 o
  -2   4   5       67.11       70.41      7.67 o
  -1   4   5       27.58       18.30      5.44 o
   0   4   5       16.26       17.86      5.18 o
   1   4   5      525.78      517.99     19.27 o
   2   4   5      517.80      508.27     15.18 o
   3   4   5        5.19       -3.23      6.81 o
   4   4   5        2.31       -9.79     18.45 o
   5   4   5        0.01      -10.42     11.36 o
   6   4   5      142.78      209.18     30.92 o
  -3   5   5        0.08        8.39     17.17 o
  -2   5   5      114.63      111.28     16.20 o
  -1   5   5      176.90      187.03     17.08 o
   0   5   5      188.10      194.81     15.91 o
   1   5   5        7.78       -4.74      6.80 o
   2   5   5      358.41      309.73     17.45 o
   3   5   5      105.55      111.36     27.04 o
   4   5   5      226.33      240.41     19.22 o
   5   5   5       30.91       38.84     15.59 o
  -2   6   5       63.21       55.77     31.77 o
  -1   6   5       85.45      120.05     15.83 o
   0   6   5      121.73      111.31     23.24 o
   1   6   5       10.26       10.85     12.18 o
   2   6   5       19.17        1.21     11.31 o
   3   6   5        1.26        3.11     16.75 o
   4   6   5       25.69       21.30     19.25 o
   1   7   5        0.08      -14.40     24.87 o
   2   7   5        9.38        9.53     15.89 o
  -1  -6   6        1.25      -21.16     21.16 o
   0  -6   6       70.37       -2.74     22.65 o
  -3  -5   6       37.91       50.88     22.02 o
  -2  -5   6        7.27      -15.69     15.69 o
  -1  -5   6        0.35      -16.54     16.54 o
   0  -5   6       37.12       14.15     17.11 o
   1  -5   6       96.10      103.31     22.36 o
   2  -5   6       25.58       20.82     20.08 o
  -4  -4   6       10.73        9.75     20.99 o
  -3  -4   6        8.83        8.33     16.60 o
  -2  -4   6      449.99      465.92     17.72 o
  -1  -4   6      248.66      267.78     12.89 o
   0  -4   6      227.01      216.55     10.55 o
   1  -4   6        0.42      -12.61     12.61 o
   2  -4   6       30.79       18.95     11.22 o
   3  -4   6        0.44       -9.81      9.81 o
   4  -4   6        6.30       10.67     20.48 o
  -5  -3   6      107.89      112.78     26.35 o
  -4  -3   6       47.00       43.64     20.82 o
  -3  -3   6       99.33       80.66     20.54 o
  -2  -3   6       19.58       16.21      7.08 o
  -1  -3   6      367.59      370.79     14.10 o
   0  -3   6      117.34      117.65      8.09 o
   1  -3   6        0.13       -3.96      5.55 o
   2  -3   6      251.47      280.90     15.61 o
   3  -3   6       50.38       45.88     10.25 o
   4  -3   6        1.67      -10.15     10.15 o
  -5  -2   6       10.27       -5.13     16.94 o
  -4  -2   6      175.88      173.76     22.19 o
  -3  -2   6      108.34      110.95     18.65 o
  -2  -2   6      124.99      135.86      9.53 o
  -1  -2   6       40.43       37.57      6.69 o
   0  -2   6       48.34       58.71      5.65 o
   1  -2   6        1.13       -4.29      4.29 o
   2  -2   6        7.07       -1.02      2.89 o
   3  -2   6      553.36      542.93     20.99 o
   4  -2   6       35.84       15.36     11.98 o
   5  -2   6       12.56       -7.02     19.34 o
  -5  -1   6        7.46       11.18     17.63 o
  -4  -1   6       67.67       80.72     19.34 o
  -3  -1   6      305.21      302.69     13.68 o
  -2  -1   6       60.05       48.46      4.30 o
  -1  -1   6      218.61      220.43      9.36 o
   0  -1   6      292.37      287.30      7.76 o
   1  -1   6       19.89       18.91      2.66 o
   2  -1   6        0.92        0.61      3.83 o
   3  -1   6      121.60      120.74      7.05 o
   4  -1   6      952.99      958.37     41.67 o
   5  -1   6      131.27      140.03     15.00 o
   6  -1   6       30.14       37.19     22.08 o
  -5   0   6        6.39        3.02     16.54 o
  -4   0   6       77.01       66.91     18.03 o
  -3   0   6       26.64       19.18      5.25 o
  -2   0   6       10.69        1.28      5.24 o
  -1   0   6        2.89       -0.38      3.28 o
   0   0   6      209.65      185.17      6.09 o
   1   0   6     1152.97     1113.80     16.33 o
   2   0   6      542.38      518.58     12.89 o
   3   0   6      260.79      234.42      9.95 o
   4   0   6      155.24      135.70      9.80 o
   5   0   6      417.32      427.87     20.86 o
   6   0   6        8.08       20.02     18.82 o
  -5   1   6        4.28        6.10     16.77 o
  -4   1   6        0.33        2.28     13.92 o
  -3   1   6       77.62       76.70      8.82 o
  -2   1   6      162.37      145.74      5.04 o
  -1   1   6       18.14       16.61      3.18 o
   0   1   6       40.96       48.72      7.46 o
   1   1   6        1.88       -2.34      2.34 o
   2   1   6      881.09      821.08     16.17 o
   3   1   6       48.29       62.92      7.88 o
   4   1   6      115.81      103.81      6.53 o
   5   1   6      119.44      118.30     11.95 o
   6   1   6        8.04        1.03     16.71 o
  -5   2   6       15.30       17.23     17.57 o
  -4   2   6       72.22       67.31     18.31 o
  -3   2   6      174.67      127.74     12.16 o
  -2   2   6        7.24        1.74      4.04 o
  -1   2   6      459.47      450.99      9.63 o
   0   2   6      258.20      252.36      6.46 o
   1   2   6       85.88       98.73      9.86 o
   2   2   6        3.09        6.50      6.27 o
   3   2   6      103.79      102.03     11.56 o
   4   2   6       11.72       13.65      5.45 o
   5   2   6      139.10      160.69     23.45 o
   6   2   6       91.19       92.13     23.45 o
  -4   3   6      162.61      179.34     22.43 o
  -3   3   6       72.77       57.64      8.07 o
  -2   3   6       77.56       75.49      5.85 o
  -1   3   6      340.13      330.91      9.42 o
   0   3   6     2537.23     2510.15     39.91 o
   1   3   6      512.30      524.59     13.93 o
   2   3   6       46.39       50.50      7.41 o
   3   3   6      223.18      202.34     12.95 o
   4   3   6        7.07       -9.23      9.23 o
   5   3   6       16.48        4.02     11.03 o
   6   3   6        9.97       28.01     21.79 o
  -3   4   6       44.13       37.38     30.23 o
  -2   4   6       40.04       41.25      9.97 o
  -1   4   6       86.55       92.68      7.17 o
   0   4   6       71.19       77.82      6.90 o
   1   4   6      179.82      182.02     14.14 o
   2   4   6       48.18       32.98      7.57 o
   3   4   6      215.42      197.64     15.16 o
   4   4   6      439.59      417.20     21.61 o
   5   4   6       27.41       14.43     12.83 o
   6   4   6        5.28        3.37     20.76 o
  -3   5   6       17.38       50.03     20.31 o
  -2   5   6       27.62       30.15     15.92 o
  -1   5   6        0.05       -2.29     10.36 o
   0   5   6      150.93      159.43     12.12 o
   1   5   6      118.98      120.64     15.57 o
   2   5   6        8.76        2.01     11.67 o
   3   5   6       63.73       43.49     13.01 o
   4   5   6       52.99       47.09     22.99 o
   5   5   6      290.26      315.01     46.38 o
  -1   6   6        1.06       -8.31      8.31 o
   0   6   6        1.24       -8.87      8.87 o
   1   6   6       58.23       59.62     14.34 o
   2   6   6       65.12       69.40     15.06 o
   3   6   6       58.15       53.16     14.74 o
   4   6   6       13.97      -11.19     14.88 o
  -3  -5   7        0.70      -11.69     17.28 o
  -2  -5   7        4.31      -17.46     18.77 o
  -1  -5   7       71.87       98.29     22.82 o
   0  -5   7        3.65      -16.09     16.09 o
   2  -5   7      104.62       92.58     24.70 o
  -4  -4   7        0.01      -12.32     20.19 o
  -3  -4   7       34.19        7.02     16.77 o
  -2  -4   7        7.40       -1.14     15.97 o
  -1  -4   7       81.64      105.87      9.87 o
   0  -4   7       57.35       55.45     16.77 o
   1  -4   7       41.82       32.66     11.54 o
   2  -4   7       38.87       -3.71     17.00 o
   3  -4   7        3.66       -9.61      9.61 o
  -4  -3   7        2.34       -1.43     18.31 o
  -3  -3   7      174.59      185.74     22.70 o
  -2  -3   7       21.16       26.23      7.83 o
  -1  -3   7      215.74      218.11     11.47 o
   0  -3   7       24.27       22.87      5.52 o
   1  -3   7      209.75      220.12      8.79 o
   2  -3   7       67.87       38.22     16.54 o
   3  -3   7        0.14       -7.18      8.56 o
   4  -3   7        5.13      -17.51     17.51 o
  -5  -2   7       21.76       22.36     20.99 o
  -4  -2   7       19.66       14.03     19.00 o
  -3  -2   7      405.53      400.11     29.49 o
  -2  -2   7      819.99      849.57     20.42 o
  -1  -2   7      700.94      723.44     17.81 o
   0  -2   7        0.06       -4.19      4.19 o
   1  -2   7        2.09       -3.81      3.81 o
   2  -2   7      160.16      144.15      5.84 o
   3  -2   7      476.41      457.34     20.08 o
   4  -2   7       33.94       21.78     10.68 o
   5  -2   7       27.10       33.14     20.99 o
  -5  -1   7       72.45       73.53     22.30 o
  -4  -1   7       30.53       17.68     16.54 o
  -3  -1   7       20.74       19.97     15.00 o
  -2  -1   7       64.95       58.47      6.10 o
  -1  -1   7      468.49      462.34     12.80 o
   0  -1   7        1.52       -3.18      3.58 o
   1  -1   7      366.82      364.07      8.56 o
   2  -1   7      315.19      310.57      9.85 o
   3  -1   7      106.23       92.40      6.96 o
   4  -1   7       26.43       20.07      9.58 o
   5  -1   7      119.55      120.73     15.16 o
  -5   0   7       33.49       36.17     19.85 o
  -4   0   7      174.82      170.91     22.02 o
  -3   0   7       19.13       13.52     14.15 o
  -2   0   7       12.47        4.83      4.21 o
  -1   0   7        6.62        1.48      4.77 o
   0   0   7       39.48       38.88      4.09 o
   1   0   7      117.37      119.53      4.15 o
   2   0   7     1112.45     1077.22     22.53 o
   3   0   7      167.31      164.21      8.52 o
   4   0   7        7.17       -2.82      5.42 o
   5   0   7       27.17       25.08     11.37 o
   6   0   7       73.19       73.97     14.51 o
  -5   1   7       34.71       46.83     19.68 o
  -4   1   7        3.15       16.09     16.60 o
  -3   1   7      596.13      540.15     34.23 o
  -2   1   7       25.77       19.60      3.96 o
  -1   1   7       28.26       26.56      5.17 o
   0   1   7       45.63       47.42      4.16 o
   1   1   7        0.94       -3.01      3.01 o
   2   1   7       68.86       74.53      4.23 o
   3   1   7      754.15      715.58     17.96 o
   4   1   7      265.54      274.53     11.58 o
   5   1   7        7.43        1.70      6.87 o
   6   1   7       20.00       15.63     20.08 o
  -4   2   7       29.73       37.48     18.25 o
  -3   2   7       49.05       58.53     16.89 o
  -2   2   7      224.16      203.50      9.91 o
  -1   2   7        3.61       -2.58      5.08 o
   0   2   7      438.80      429.87     12.39 o
   1   2   7      657.25      631.80     12.52 o
   2   2   7      709.80      724.28     13.48 o
   3   2   7       12.28        8.13      4.21 o
   4   2   7      157.37      143.80      8.15 o
   5   2   7        8.65        8.03     23.50 o
   6   2   7      127.31      136.34     25.33 o
  -4   3   7        0.94       36.11     17.80 o
  -3   3   7       30.25       26.68     28.81 o
  -2   3   7      187.43      193.15     18.45 o
  -1   3   7       85.55       81.05      9.55 o
   0   3   7      169.01      162.86      7.78 o
   1   3   7      289.32      273.32      9.20 o
   2   3   7      335.19      322.63     14.10 o
   3   3   7        0.02       -3.95      6.81 o
   4   3   7      262.76      228.08     15.87 o
   5   3   7       70.80       74.21     21.33 o
   6   3   7       12.64        9.87     21.96 o
  -3   4   7        6.73       18.94     16.54 o
  -2   4   7      179.22      170.71     20.37 o
  -1   4   7      416.83      434.64     12.12 o
   0   4   7       87.54      101.87      8.99 o
   1   4   7       26.70       25.90      7.35 o
   2   4   7       37.47       26.47      8.90 o
   3   4   7       63.11       73.37     12.96 o
   4   4   7       90.35      141.24     24.13 o
   5   4   7      117.02      178.72     28.86 o
  -2   5   7      100.17       21.33     98.74 o
  -1   5   7      320.61      307.52     17.97 o
   0   5   7      404.03      396.10     16.05 o
   1   5   7       24.19       25.47     11.84 o
   2   5   7        2.32      -10.29     10.29 o
   3   5   7        1.15      -11.14     11.14 o
   4   5   7      184.85      202.53     20.17 o
   5   5   7       26.56       49.63     24.02 o
  -1   6   7        1.35        3.46     11.57 o
   0   6   7        1.64       -8.64      8.64 o
   1   6   7        0.02      -11.46     11.46 o
   2   6   7        5.29       -2.38     12.27 o
   3   6   7      162.22      155.09     22.26 o
   4   6   7       70.31       45.59     17.01 o
  -2  -5   8       82.22       94.98     25.50 o
  -1  -5   8       12.35      -18.03     18.03 o
   0  -5   8       19.25        1.24     12.46 o
   1  -5   8        0.01      -16.83     16.83 o
  -3  -4   8       12.89       22.93     18.37 o
  -2  -4   8       36.01       28.98     19.00 o
  -1  -4   8       27.86       10.50     15.06 o
   0  -4   8        0.20       -2.93     10.03 o
   1  -4   8       52.33       64.52     19.57 o
   2  -4   8       32.24       24.36     19.51 o
   3  -4   8       24.48       -6.08     10.67 o
  -4  -3   8       41.34       38.62     21.45 o
  -3  -3   8       11.20        6.33     17.68 o
  -2  -3   8       32.92       12.24     16.63 o
  -1  -3   8      104.37      107.89      8.50 o
   0  -3   8       29.89       25.82      6.01 o
   1  -3   8        3.15      -12.58     12.58 o
   2  -3   8        7.14       -7.99     15.00 o
   3  -3   8      102.56      103.89     12.49 o
   4  -3   8       52.85       46.21     22.48 o
  -4  -2   8        7.51        6.62     18.43 o
  -3  -2   8        9.66        0.29     16.49 o
  -2  -2   8        1.95        5.96      8.94 o
  -1  -2   8       93.56       97.71      8.05 o
   0  -2   8      314.08      309.96     10.89 o
   1  -2   8        6.94        6.82      4.73 o
   2  -2   8       83.95       67.53      7.97 o
   3  -2   8        0.30      -10.01     10.01 o
   4  -2   8      165.20      161.06     15.95 o
   5  -2   8        9.77       31.09     22.19 o
  -5  -1   8       26.59       20.82     19.68 o
  -4  -1   8      152.37       96.80     22.42 o
  -3  -1   8       82.91       65.43     18.03 o
  -2  -1   8       89.22       68.98      8.43 o
  -1  -1   8       85.76       83.51      7.27 o
   0  -1   8      292.99      292.22     10.31 o
   1  -1   8      890.30      909.02     19.62 o
   2  -1   8       91.57       92.34      6.43 o
   3  -1   8        5.58        1.01      6.70 o
   4  -1   8       33.41       32.65     10.52 o
   5  -1   8      144.03      130.40     25.50 o
  -5   0   8       16.15       11.87     18.20 o
  -4   0   8       41.34       42.73     19.00 o
  -3   0   8      541.24      560.23     35.48 o
  -2   0   8      344.03      344.71     11.37 o
  -1   0   8        8.34       -1.08      4.44 o
   0   0   8       94.89       83.20      6.57 o
   1   0   8      477.78      467.19      9.65 o
   2   0   8     1340.63     1376.13     27.96 o
   3   0   8        3.66       -5.22      5.22 o
   4   0   8        6.86       -5.98      6.14 o
   5   0   8       37.01       46.34     12.38 o
  -4   1   8        7.35       11.01     17.17 o
  -3   1   8        6.73       13.29     16.09 o
  -2   1   8      284.01      283.31      9.86 o
  -1   1   8        0.74       -3.05      3.93 o
   0   1   8        0.51       -3.42      3.42 o
   1   1   8      446.05      396.03      8.56 o
   2   1   8       18.23        3.56      4.75 o
   3   1   8       10.96        3.93      5.71 o
   4   1   8      136.43      106.10     10.39 o
   5   1   8       95.68       95.43     24.10 o
   6   1   8      135.57      161.77     24.16 o
  -4   2   8      195.11      200.85     24.59 o
  -3   2   8        5.07       -1.20     14.49 o
  -2   2   8        0.30       -6.62     11.75 o
  -1   2   8      160.49      156.92      8.90 o
   0   2   8       68.54       79.28      7.24 o
   1   2   8        0.00       -4.69      4.69 o
   2   2   8      134.80      125.38     10.71 o
   3   2   8       92.42       93.22     11.37 o
   4   2   8        2.19        0.98      8.58 o
   5   2   8       23.67       34.50     13.92 o
   6   2   8       10.44       -3.71     19.79 o
  -3   3   8      206.45      203.31     35.22 o
  -2   3   8       84.83       60.16     17.40 o
  -1   3   8       43.46       57.83      8.32 o
   0   3   8        4.59       -5.55      5.55 o
   1   3   8       15.74        8.48      4.91 o
   2   3   8       58.27       60.43      8.07 o
   3   3   8       92.16       86.15     22.35 o
   4   3   8      128.61      135.82     22.76 o
   5   3   8       61.36       74.73     22.36 o
  -3   4   8       41.66       57.22     19.85 o
  -2   4   8       15.58        3.82     25.81 o
  -1   4   8       68.69       69.77     14.97 o
   0   4   8      430.19      406.52     19.15 o
   1   4   8      375.62      362.47     14.44 o
   2   4   8        2.29        0.39      9.64 o
   3   4   8       27.96       27.34     16.30 o
   4   4   8       70.52       75.95     14.64 o
   5   4   8      413.72      467.71     38.45 o
  -2   5   8        0.01        9.24     17.34 o
  -1   5   8       59.23       59.42     33.54 o
   0   5   8       14.29        5.66     10.97 o
   1   5   8      190.73      170.97     23.80 o
   2   5   8       77.05      102.80     15.57 o
   3   5   8        8.42        0.45     17.57 o
   4   5   8       24.75        3.59     13.99 o
   0   6   8       11.00       -6.26     11.81 o
   1   6   8        0.14       -0.43     13.35 o
   2   6   8       80.13       73.39     16.62 o
   3   6   8      236.19      252.95     34.60 o
  -3  -4   9       16.72       20.88     18.60 o
  -2  -4   9        5.62      -10.87     10.87 o
  -1  -4   9        8.97       -9.87     12.66 o
   0  -4   9        7.61        0.80     17.51 o
   1  -4   9       20.58       11.75     17.97 o
   2  -4   9        0.82      -17.57     17.57 o
  -3  -3   9       49.01       59.27     23.16 o
  -2  -3   9      108.96      121.81     18.68 o
  -1  -3   9       58.65       65.55      8.98 o
   0  -3   9        0.84        9.03      9.89 o
   1  -3   9       18.06       11.47     16.20 o
   2  -3   9       13.71       13.86     18.48 o
   3  -3   9       27.82       25.68     10.74 o
  -4  -2   9       18.94       48.37     22.87 o
  -3  -2   9        3.80       -5.48     16.09 o
  -2  -2   9       11.80        6.05     13.72 o
  -1  -2   9      320.82      343.11     12.55 o
   0  -2   9       18.19       15.02      8.67 o
   1  -2   9        0.09       -7.44      7.44 o
   2  -2   9       57.82       47.83     18.23 o
   3  -2   9        0.01       -4.39      8.93 o
   4  -2   9       13.80       11.69     21.33 o
  -4  -1   9       40.41       41.30     19.45 o
  -3  -1   9        1.00       27.04     18.31 o
  -2  -1   9      277.16      262.00     17.00 o
  -1  -1   9       81.94       80.16      7.47 o
   0  -1   9      343.63      350.70     11.72 o
   1  -1   9       14.65        9.75      4.66 o
   2  -1   9      311.01      340.35     13.32 o
   3  -1   9      235.12      265.42     17.37 o
   4  -1   9       81.76       81.84     12.83 o
   5  -1   9       27.72       36.68     22.30 o
  -4   0   9        9.00       20.59     17.97 o
  -3   0   9       99.39      128.41     22.42 o
  -2   0   9       11.45       16.83     14.77 o
  -1   0   9      118.25       88.82     11.09 o
   0   0   9       77.64       75.21      6.98 o
   1   0   9      318.70      319.28     11.45 o
   2   0   9      157.72      152.29      8.13 o
   3   0   9      288.16      278.57     11.47 o
   4   0   9      237.36      228.98     16.02 o
   5   0   9        0.01      -12.78     18.37 o
  -4   1   9      106.08      113.06     24.13 o
  -3   1   9        0.26        2.91     15.52 o
  -2   1   9      104.69      102.34     19.45 o
  -1   1   9       18.49        9.11      4.72 o
   0   1   9      454.05      462.47     11.70 o
   1   1   9      493.05      465.79     10.09 o
   2   1   9       49.76       46.40      6.59 o
   3   1   9      118.83      106.98      8.69 o
   4   1   9      203.34      177.33     10.70 o
   5   1   9      102.71      111.07     14.70 o
  -4   2   9       56.10       81.12     22.82 o
  -3   2   9      116.09      129.32     22.87 o
  -2   2   9       52.13       71.59     17.74 o
  -1   2   9        7.43       -1.36      7.36 o
   0   2   9      181.15      193.48      9.51 o
   1   2   9      258.34      249.32     10.43 o
   2   2   9      282.34      295.07      9.55 o
   3   2   9        0.68       -7.27      7.27 o
   4   2   9        4.13        6.91      9.21 o
   5   2   9        6.01       19.16     11.07 o
  -3   3   9       12.67       19.45     15.97 o
  -2   3   9       44.13       58.86     17.34 o
  -1   3   9      133.63      143.48     26.99 o
   0   3   9        0.83       -8.19      8.19 o
   1   3   9       19.74       15.54      8.63 o
   2   3   9        8.47       -7.72      7.72 o
   3   3   9        5.97       -2.23     13.74 o
   4   3   9        0.59      -13.06     15.69 o
   5   3   9      228.60      242.21     29.38 o
  -2   4   9       30.45       41.93     18.20 o
  -1   4   9       29.65       33.81     11.09 o
   0   4   9      310.13      329.52     24.12 o
   1   4   9        1.80       -3.13      9.84 o
   2   4   9       17.94       10.57     10.29 o
   3   4   9        0.32      -13.63     13.63 o
   4   4   9       54.24       54.88     21.96 o
   5   4   9        2.23        7.47     22.25 o
  -1   5   9        3.01        8.09     10.60 o
   0   5   9        0.02        3.09     10.56 o
   1   5   9      242.11      256.56     22.42 o
   2   5   9        0.44      -10.34     10.71 o
   3   5   9      116.46      120.16     33.86 o
   4   5   9       56.20       78.28     34.40 o
   1   6   9       16.80       24.04     14.40 o
   2   6   9       26.93        6.53     14.22 o
  -1  -4  10       10.83        4.51     17.68 o
   0  -4  10       27.81       20.02     19.57 o
   1  -4  10        1.16      -15.06     17.34 o
  -3  -3  10        4.44        2.74     19.79 o
  -2  -3  10       18.60      -18.14     18.14 o
  -1  -3  10      100.31      113.74     14.20 o
   0  -3  10       49.25       52.82     19.34 o
   1  -3  10        0.42      -14.55     14.55 o
   2  -3  10        3.66      -10.21     17.40 o
   3  -3  10       40.20       17.32     11.47 o
  -3  -2  10       46.64       30.63     19.45 o
  -2  -2  10        0.95      -15.63     15.63 o
  -1  -2  10       17.52       -8.45      9.68 o
   0  -2  10      138.35      175.35     16.58 o
   1  -2  10       25.24       41.76     13.42 o
   2  -2  10       16.27       20.36     17.00 o
   3  -2  10       64.50       66.06     12.14 o
   4  -2  10        0.01      -11.47     20.02 o
  -4  -1  10        0.96       -1.25     19.79 o
  -3  -1  10      110.71      121.68     24.30 o
  -2  -1  10      367.11      411.01     29.55 o
  -1  -1  10        3.18       -7.46      7.46 o
   0  -1  10       10.01        6.99      5.82 o
   1  -1  10      204.13      221.34     12.31 o
   2  -1  10      163.45      158.69     15.17 o
   3  -1  10        7.63       -1.09      8.47 o
   4  -1  10       51.69       65.20     23.05 o
  -4   0  10       11.25       33.20     19.91 o
  -3   0  10       15.06       34.00     17.46 o
  -2   0  10      363.63      394.69     28.64 o
  -1   0  10      291.99      283.60      9.82 o
   0   0  10       14.70       19.32      3.95 o
   1   0  10      149.67      152.45      8.20 o
   2   0  10        0.11       -6.06      6.06 o
   3   0  10        4.11        0.77      7.94 o
   4   0  10        4.18        2.18     10.07 o
   5   0  10      123.84      107.07     26.13 o
  -3   1  10       81.91       99.49     22.99 o
  -2   1  10        2.50        0.57     14.26 o
  -1   1  10      185.87      178.72     13.55 o
   0   1  10       42.31       60.50      9.38 o
   1   1  10      262.34      247.25      9.05 o
   2   1  10      540.94      516.56     14.82 o
   3   1  10      214.82      206.33     12.51 o
   4   1  10       18.80       11.48      9.56 o
   5   1  10        5.21      -13.75     19.51 o
  -3   2  10       53.36       76.67     21.68 o
  -2   2  10       12.13       19.79     15.74 o
  -1   2  10       31.37       56.59     14.90 o
   0   2  10       30.94       19.91     12.03 o
   1   2  10      103.05       96.92     13.32 o
   2   2  10       36.46       40.37      9.15 o
   3   2  10      325.17      322.19     17.32 o
   4   2  10       49.73       71.40     12.00 o
   5   2  10        7.32       11.59     27.67 o
  -3   3  10        2.83       20.76     17.00 o
  -2   3  10       47.40       42.53     22.76 o
  -1   3  10       22.44       29.78     14.87 o
   0   3  10      308.44      317.21     16.96 o
   1   3  10      151.82       73.47     37.08 o
   2   3  10       37.36       30.57     16.40 o
   3   3  10        7.61       -4.33     13.44 o
   4   3  10      137.72      142.95     24.87 o
   5   3  10      192.67      266.40     30.75 o
  -2   4  10       51.29       65.20     19.74 o
  -1   4  10        9.20       11.81     39.25 o
   0   4  10        6.99        1.14     10.41 o
   1   4  10      397.24      427.27     20.19 o
   2   4  10       45.66       32.74     11.80 o
   3   4  10       10.95       28.86     17.32 o
   4   4  10       60.70       60.01     23.39 o
  -1   5  10       80.48      114.43     23.96 o
   0   5  10       19.14       14.34     16.46 o
   1   5  10        0.21       -1.49     11.66 o
   2   5  10      129.47      149.32     17.82 o
   3   5  10       32.20       30.27     18.82 o
  -1  -3  11       20.95       36.00     19.22 o
   0  -3  11       13.73       -7.87     17.17 o
   1  -3  11       40.88       47.75     21.39 o
   2  -3  11       10.96       12.55     20.25 o
  -3  -2  11        3.16        8.73     19.79 o
  -2  -2  11       80.20       77.98     21.73 o
  -1  -2  11        0.41       -8.61      9.60 o
   0  -2  11        0.85       -2.80     15.52 o
   1  -2  11       22.25       34.06     19.11 o
   2  -2  11      149.64      209.41     28.07 o
   3  -2  11       55.50       53.16     12.78 o
  -3  -1  11       24.13       23.90     19.40 o
  -2  -1  11       34.82       23.50     17.23 o
  -1  -1  11      117.37      108.83     23.47 o
   0  -1  11       54.24       61.04     17.74 o
   1  -1  11        0.39       -8.65      8.65 o
   2  -1  11       10.12        1.69      7.70 o
   3  -1  11       10.16       -1.48      9.57 o
   4  -1  11       28.42       18.43     22.13 o
  -3   0  11        3.49       36.22     20.48 o
  -2   0  11       31.33       49.40     18.20 o
  -1   0  11       44.64       39.05      9.01 o
   0   0  11      197.36      193.26      9.09 o
   1   0  11      209.89      210.11     11.93 o
   2   0  11        2.32      -11.95     13.10 o
   3   0  11       51.93       45.95      9.53 o
   4   0  11        0.66      -17.74     17.74 o
  -3   1  11      260.93      293.72     29.09 o
  -2   1  11       30.04       51.97     17.51 o
  -1   1  11        9.23        4.16      8.85 o
   0   1  11      111.75      127.33     12.22 o
   1   1  11      140.05      128.49     18.88 o
   2   1  11      311.76      307.34     16.40 o
   3   1  11       14.57       14.71      9.47 o
   4   1  11       25.08       13.52     19.22 o
  -3   2  11       37.33       50.77     20.48 o
  -2   2  11      304.03      354.65     29.83 o
  -1   2  11       34.28       46.19     16.06 o
   0   2  11       40.39       24.48      7.27 o
   1   2  11       46.30       34.20     17.11 o
   2   2  11        8.48       -7.74      7.95 o
   3   2  11      122.38      130.30     13.52 o
   4   2  11       63.96       68.94     23.36 o
  -2   3  11        0.02        8.90     16.03 o
  -1   3  11       50.94       62.16     33.23 o
   0   3  11        9.52       13.88     10.27 o
   1   3  11      156.94      190.58     14.88 o
   2   3  11      121.70      122.23     61.89 o
   3   3  11       12.93        9.13     17.17 o
   4   3  11       37.28       39.19     21.51 o
  -1   4  11       43.48       70.68     19.00 o
   0   4  11        2.91        2.33     13.89 o
   1   4  11       19.24       16.51     11.88 o
   2   4  11       17.01       21.24     21.28 o
   3   4  11       49.64       68.53     46.12 o
   4   4  11       37.78       48.32     24.02 o
   1   5  11        2.69        6.48     12.28 o
   2   5  11        0.41       -5.37     15.82 o
   0  -2  12        5.63       12.72     16.94 o
   1  -2  12       42.41       39.76     20.42 o
   2  -2  12        1.95      -18.65     18.65 o
  -2  -1  12       53.39       69.02     20.76 o
   0  -1  12       17.28       -9.81     15.92 o
   1  -1  12       26.61       41.87     19.28 o
   2  -1  12        2.26       -7.96      8.34 o
   3  -1  12       34.55        8.61     21.51 o
  -2   0  12        0.03       19.62     17.51 o
  -1   0  12        2.42       20.36     11.98 o
   0   0  12       31.38       34.82      7.33 o
   1   0  12       26.48       26.65      8.55 o
   2   0  12      217.07      228.92     15.19 o
   3   0  12       85.71       80.38     23.05 o
   4   0  12        1.18      -19.51     19.51 o
  -2   1  12       74.57      132.11     23.62 o
  -1   1  12       82.60      138.96     20.99 o
   0   1  12       31.48       31.38      9.51 o
   1   1  12       11.36       10.26      8.26 o
   2   1  12        1.55       13.09      9.45 o
   3   1  12      346.80      367.31     19.75 o
   4   1  12       12.09       16.60     20.76 o
  -2   2  12       11.72       45.81     18.65 o
  -1   2  12      125.77      183.29     54.51 o
   0   2  12       96.05      119.52     19.07 o
   1   2  12       53.04       51.07     26.44 o
   2   2  12       80.70       86.33     12.05 o
   3   2  12       17.84       26.47     18.88 o
   4   2  12      285.64      278.21     30.80 o
  -1   3  12        0.05       17.54     25.36 o
   0   3  12       38.15       41.66     20.99 o
   1   3  12      178.15      194.71     86.94 o
   2   3  12       44.12       64.56     40.56 o
   3   3  12        0.29        7.36     18.03 o
   4   3  12        6.83       23.62     22.25 o
   0   4  12       56.07       87.73     14.87 o
   1   4  12        1.68      -15.14     15.14 o
   2   4  12       49.35       37.19     19.05 o
   3   4  12        6.14       11.69     19.74 o
   0  -1  13       85.94       86.65     20.31 o
   1  -1  13        5.20      -16.49     16.49 o
   2  -1  13       11.19       10.38     12.66 o
   0   0  13        0.59       -8.39     14.38 o
   1   0  13       66.98       70.83     14.69 o
   2   0  13        4.67       -3.70     12.44 o
   3   0  13       21.63       22.36     21.16 o
   0   1  13        3.47        7.36     14.45 o
   1   1  13       67.75       74.64     10.97 o
   2   1  13       25.00       34.28     18.60 o
   3   1  13       32.12       25.73     20.71 o
  -1   2  13       63.33       11.01     51.68 o
   0   2  13        0.44       -3.57     17.85 o
   1   2  13      139.80      141.58     22.48 o
   2   2  13      228.31      247.74     26.75 o
   3   2  13        0.62        0.11     18.54 o
   0   3  13       27.23      -41.87     41.87 o
   1   3  13        1.21      -15.24     15.24 o
   2   3  13      183.33      228.81     26.64 o
   1   1  14        4.44      -16.09     16.09 o
 
